# Supplementary material for: The cnidarian parasite Ceratonova shasta utilizes inherited and recruited venom-like compounds during infection
Source: PeerJ. 2021 Dec 15;9:e12606. doi: 10.7717/peerj.12606 (PMC8684318; doi:10.7717/peerj.12606)
Supplement: Supplemental Information 4 [file peerj-09-12606-s004.fasta]

>Ceratonova_shasta_lactadherin-like_protein_TRINITY_DN3183_c1_g2_i1
INKIFCTKYIITVQTGDFLGAGTDANVFIQIFGSLLNSTEIQLRSSENKDIFERNEIDIFKIEDENYGSIDKLKIFHNNKNVGDGWYLDNIKITVDDLTNYEFICKCWIENDPKYLFNNQLQNNISSIIKKSTISFGNEQPLDCSNPLGMNNGDISDENLTSSTSFNDLHLPFHARLNRIIGDSLGGWCPFRDDGEQYLQVNFDKTKVITGIAIQGLGLVDEWTTKFKLSYSKNLLNDNASIITNNIDMSFYEENGKVKIFDGNYDQNNTVVNWFVSYIRTNVFRIYPVSFHNKGCMRIELYGCDYNDFLKTHENPIFNGNSNKKAQQPTIKPITESNATRLSDITSIQSVKTVK
>Ceratonova_shasta_peptidase_inhibitor_16-like_protein_TRINITY_DN55967_c1_g1_i2
IYFFPISYKYYILIYFLCIKIYSVSIKGAVGNDGLSESQKEFLLSVQNKFRSNVYPSAKNMQMLKWDKNLEKITFDFVSKCQFEHNSERHNLYKKLINESLSDKKLWVGENVAWGSGLCDNASGKYECGDIFEGVKRWYMESSNYNITNNKCKNKCSLYTQLVWAESNLLGCAAKSCENDKVILVCNYYPGGNIVGKLPYELGEACLQCPSQTPHCKNSLCVDENTTNNSKTFDISNLINQEDITQENLKYTNDTVMSNCVDDKVLLFQDGKIKLINMNLVKIFEITSPVIKNLKEIHLTPKFIFVVLKNRTILTTKNGEMNNRIWHSINISGDLKASSVVNNEFIWYIENNGTLITKNIHKSIETTVPSGNVFFENISCNIHSCWLISIKKELIIRKGLSNNEILGDKWEKLDISMDNVITSYLGNVIGLKLVENSNKNYFWRTNDKWKLLNISFQKIILCDSGLIGVDKNDFITIKNIPSYIIKNQSENNAKKNSEINKITTSTAVLKSTFTTVKPQIITSNQNGLHFIEGFNLKNLVPNKTELYKKQDYNTNICCIQPNSVCKDENDCHNYIECDENIGILKKCDASEIFDPFRLICINEYETNFKCKKNNLITEKPIISIEQPLQEQFLYDIENNNYDSLDWKNLFSSTNYDFLNQPRLTRNKRKYMTYRGVLREAWFNLDPTPSLDSLVENNNYPHSPDEFLILEQFESPPNVGDKYGQRLSTFFFAETGGLYVFYISCDNECQLKIKISKNIPLKTILELRNDHYTNFREWDKYEKLQVSKFISLEKGQFYYMEAIMKESYLKDHLSIGIRYPNGTLER
>Ceratonova_shasta_C-type_lectin-like_protein_TRINITY_DN4616_c0_g1_i1
MKFINFLLLINFLKVYFLFDVSLFESEVPVLYENTNNTESLVHKNRVFTCRDHAKVEKNICSRAKTHACFCEEHEKYTFSFCRHSCGYCKQEDLVTKPTWRIKPIDHTDQPLEIEEIIFYFSPFNTTPASIPYSFKLKNESYKFKWISPVFKNKLKNEGNYISYVFNVPVLIDAVKIKQTSSSPHRYFSIDASFDKMAKKNFTRRWIARIEQPAAKNIYYHQYCPVLWKKYDALDSAYCFKMFASYEGWDKAKKECEINGGNLATIRNKNENNFIIKNLKPCGNVWIGFNDKSVEGKYEWIDGYKNEEEQLFSNWSLDDVKSIGEQNDEDCVYLDREGKWHTDLCDNKHYILCRKKIENILDIDIDYNNPNIEPPLLFFASDFSLPVLNNTRTTMLKEKESDYFNQELYDLSKTHKRSSSSKLKAPNNKTLNKIKPNYGTYKKNG*
>Ceratonova_shasta_hyaluronidase-like_transcript_TRINITY_DN40342_c1_g1_i3
MLRLMFLIIALINWVYGVYNNKIKCVGDNIKINFNVFWNAPSKYCQNLYSVNVTDNVGFNTIENIKILANPDLELNSIYLTLFYENFGKYPFINSKNSSIVNGGIPQNTHVHFHLKKISLDIEHQIPDLNYKGNIILDWEKWRPIFEYNYGKAGKMLKRLSSKWFSEQNFDIPHIKKFMIERMSKLFFDQYSKIFFLETINAIRDLRPNAKIGFYSYPDCIEFDKNFNYCNNKMRRYNKKMYWLFEHLDLLVPSLYINYPLNDTISTQIKEKLLETINIKEEMFEKFNRRMNILPYTRFVYTKESENIINKKDTEFILRLLVQTGIDQVVLWGSTDDFKTSKIKCLKIKEY*
>Ceratonova_shasta_Kunitz-type_protease_inhibitor-like_transcript_1_TRINITY_DN39886_c1_g1_i1
LEKKEQGMCRAYFERYFYNLESKSCDKFVFGGCQANGNNFETFEECQKVCFEGINYQKSNMNDKDNICTLPMEVGRCKASIKRYYFNNESQECKLFKYGGCNGNKNNFESLEECQARCH*
>Ceratonova_shasta_Kunitz-type_protease_inhibitor-like_transcript_2_TRINITY_DN40098_c2_g1_i1
MYYFKYGLITNQLTEKGLEKTSEILQESYNHILRTKFQENNMYMLSFLPIIYFKADMGMIQFSNNLMYKLKMKSTPKAKFVIYVNNKLLWSDFDLKTTKRFNAINKITKFQINKMIKEGEMNEIIMFDDNKYKYFKFTNKNIQVNMFLLEKIYDEEQIVLDIKTLKEYIDNNIYEECLENKRKIDIKQIKMIIYNRITKEIKINTKIIENNTYIYYLIRKINEYKEKNNIEEVEEIEEKIYLSSFKYENMEFYIIGENKEYNEIKNGYFL*
>Ceratonova_shasta_reprolysin-like_transcript_TRINITY_DN29246_c0_g1_i1
MLLLFLFTAILQNHHCFDLSKIYRLDKAIQINAAVTFHAKINENHRNYPNFFNAIYNYVSQIFSYHNIDFRIVEKFTINDPYYDTEKNTTNILKKFEQDHQNSFGNVNLLILDSKYIMYAMGEANIDGVCKKRKDVAVMNLGFAQKYNPMIAAVVLAHEIAHSIGMEHSYSQYDCSTRFGKCIMNPDAIEYWPAFYPPSFRVNSIITVENKNKQCLHTKKYNNLYKKCGDGVLDDDETCDCGSSDTCKLMKQDKCCDMKTCTFFPNIKCKTGECCENCNIKPEKALPNVWDLKECATYEKCDGNSAIGKYSMDTTNGIRCRFNQNGYCHNGKCIELNEYCKT*
>Ceratonova_shasta_astacin-like_transcript_TRINITY_DN25741_c0_g1_i1
LQFILLIKNLLCNWELEINPNNVSERTLLKDKFFKWPNKTVPVLFTEDIDPIMKALIISCFIEIENISCVRFEKRRNEKDYVNISKGKYCYADVGHIGIGPQDLSLSDDCRNKTVITHELLHVLGFVHEHTRCDRDDFVNINIENIKIEYIKSNYAKRNCSIVDTFGLPYDYFSIMHYRGDEFALNASQRTILPKFLN
